# Supplementary material for: The Effect of Spatial and Temporal Resolution of Cine Phase Contrast MRI on Wall Shear Stress and Oscillatory Shear Index Assessment
Source: PLoS One. 2016 Sep 26;11(9):e0163316. doi: 10.1371/journal.pone.0163316 (PMC5036833; doi:10.1371/journal.pone.0163316)
Supplement: S1 File — This file includes echo flow measurements, analysis of mean and peak flow, WSS and OSI the calculations based on best segmentation and varying segmentation. (ZIP) [file pone.0163316.s005.zip]

Archive with 12 entries (9 files):
- supporting_information_zipped/
- supporting_information_zipped/.DS_Store
- __MACOSX/
- __MACOSX/supporting_information_zipped/
- __MACOSX/supporting_information_zipped/._.DS_Store
- supporting_information_zipped/all_WSS_objects_after_bifurcation.mat
- supporting_information_zipped/all_WSS_objects_before_bifurcation.mat
- supporting_information_zipped/echo_flow_measurement.mat
- supporting_information_zipped/new_vs_fixed_segmentation.xlsx
- __MACOSX/supporting_information_zipped/._new_vs_fixed_segmentation.xlsx
- supporting_information_zipped/spatiotemporal_resolution_hemodynamic_parameters.xlsx
- __MACOSX/supporting_information_zipped/._spatiotemporal_resolution_hemodynamic_apamreters.xlsx
