# Supplementary material for: The Effect of Spatial and Temporal Resolution of Cine Phase Contrast MRI on Wall Shear Stress and Oscillatory Shear Index Assessment
Source: PLoS One. 2016 Sep 26;11(9):e0163316. doi: 10.1371/journal.pone.0163316 (PMC5036833; doi:10.1371/journal.pone.0163316)
Supplement: S1 File — This file includes echo flow measurements, analysis of mean and peak flow, WSS and OSI the calculations based on best segmentation and varying segmentation. (ZIP) [file pone.0163316.s005.zip › supporting_information_zipped/new_vs_fixed_segmentation.xlsx]

## Sheet: Sheet1
	Flow				WSS					OSI
	new	fixed			new	fixed				new	fixed
0.8	240.472	257.638			0.1141	0.1083	1.05355			0.0159	0.025	0.636
1	233.933	272.546			0.1132	0.1114	1.01616			0.0067	0.009	0.744444
0.5	279.387	289.863			0.1306	0.1264	1.03323			0.0077	0.0107	0.719626
0.4	255.49	262.258			0.1234	0.1185	1.04135			0.0207	0.0305	0.678689
0.25	266.955	269.5			0.1409	0.1391	1.01294			0.0451	0.0568	0.794014
0.2	262.668	264.505			0.1512	0.146	1.03562			0.0832	0.0982	0.847251
0.8	272.794	296.702			0.1248	0.121	1.0314			0.0036	0.0045	0.8
1	231.633	248.233			0.103	0.1022	1.00783			0.0177	0.0199	0.889447
0.5	246.03	246.803			0.1094	0.1077	1.01578			0.0183	0.0222	0.824324
0.4	257.238	258.59			0.1149	0.1146	1.00262			0.0195	0.0214	0.911215
1	230.351	247.613			0.1013	0.1007	1.00596			0.0158	0.0167	0.946108
0.8	274.192	301.167			0.1241	0.1204	1.03073			0.0031	0.0038	0.815789
0.5	246.166	249.435			0.1088	0.1081	1.00648			0.017	0.0193	0.880829
0.4	253.635	254.423			0.1118	0.1115	1.00269			0.012	0.0133	0.902256
1	230.132	247.76			0.1015	0.1006	1.00895			0.0154	0.0172	0.895349
0.25	277.724	282.623			0.1299	0.1282	1.01326			0.0244	0.0296	0.824324
0.5	250.592	253.95			0.1098	0.1088	1.00919			0.0127	0.0159	0.798742
0.8	271.981	299.012			0.1234	0.1198	1.03005			0.0039	0.005	0.78
0.4	257.731	260.346			0.1129	0.1118	1.00984			0.0125	0.0145	0.862069
0.25	280.997	286.099			0.1342	0.1316	1.01976			0.018	0.0197	0.913706
0.4	257.716	257.85			0.1133	0.1134	0.999118			0.0091	0.0109	0.834862
0.5	242.197	240.817			0.1068	0.1055	1.01232			0.0165	0.0217	0.760369
0.8	273.283	297.712			0.1232	0.119	1.03529			0.0022	0.0027	0.814815
1	226.98	242.446			0.0987	0.0985	1.00203			0.0197	0.0204	0.965686
0.25	289.888	295.792			0.1365	0.134	1.01866			0.0142	0.0177	0.80226
0.25	260.628	263.05			0.1211	0.1191	1.01679			0.0088	0.0097	0.907216
0.4	248.991	250.735			0.1074	0.1074	1			0.0115	0.013	0.884615
0.5	237.528	240.042			0.1048	0.1036	1.01158			0.0139	0.0181	0.767956
0.8	266.817	294.65			0.1197	0.1168	1.02483			0.002	0.0022	0.909091
1	220.04	235.41			0.0951	0.0951	1	1.01752		0.0166	0.0166	1	0.831416
		265.586	20.7374		0.116993	0.11497	0.0122662	1.0176		0.0162567	0.01954	0.0182146	0.831969
		#REF!				3.86992e-07					2.62464e-05
		-0.0937725
