# Supplementary material for: The Effect of Spatial and Temporal Resolution of Cine Phase Contrast MRI on Wall Shear Stress and Oscillatory Shear Index Assessment
Source: PLoS One. 2016 Sep 26;11(9):e0163316. doi: 10.1371/journal.pone.0163316 (PMC5036833; doi:10.1371/journal.pone.0163316)
Supplement: S1 File — This file includes echo flow measurements, analysis of mean and peak flow, WSS and OSI the calculations based on best segmentation and varying segmentation. (ZIP) [file pone.0163316.s005.zip › supporting_information_zipped/spatiotemporal_resolution_hemodynamic_parameters.xlsx]

## Sheet: Sheet1
SPA	TEMP	WSS_CCA	OSI CCA	Flow CCA	Peak CCA			SPA	TEMP	WSS_ICA	OSI ICA	Flow ICA	Peak ICA	Area ICA
0.8	9.434	0.1141	0.0159	240.472	832.332	2.40472	8.32332	0.8	9.434	0.0779	0.0854	135.974	509.909	1.35974	5.09908
1	9.0909	0.1132	0.0067	233.933	783.83	2.33933	7.8383	1	9.0909	0.0727	0.1005	114.958	445.141	1.14958	4.45141
0.5	11.1111	0.1306	0.0077	279.387	900.932	2.79387	9.00932	0.5	11.1111	0.0882	0.0593	149.367	491.663	1.49367	4.91663
0.4	12.3457	0.1234	0.0207	255.49	879.851	2.5549	8.79851	0.4	12.3457	0.0941	0.109	138.678	491.113	1.38678	4.91113
0.25	19.6078	0.1409	0.0451	266.955	906.08	2.66955	9.0608	0.25	19.6078	0.1232	0.1714	147.842	497.837	1.47842	4.97837
0.2	24.3902	0.1512	0.0832	262.668	907.339	2.62668	9.07339	0.2	24.3902	0.1437	0.2704	125.33	511.115	1.2533	5.11115
0.8	35.7143	0.1248	0.0036	272.794	848.827	2.72794	8.48827	1	35.7143	0.0641	0.1087	73.1324	379.156	0.731324	3.79156
1	35.7143	0.103	0.0177	231.633	827.861	2.31633	8.27861	0.5	38.4615	0.083	0.0597	133.224	447.685	1.33224	4.47685
0.5	38.4615	0.1094	0.0183	246.03	820.843	2.4603	8.20843	0.4	43.4783	0.0854	0.0781	145.783	473.963	1.45783	4.73963
0.4	43.4783	0.1149	0.0195	257.238	833.259	2.57238	8.33259	1	52.6316	0.0643	0.1101	88.3405	450.239	0.883405	4.50239
1	52.6316	0.1013	0.0158	230.351	780.083	2.3035	7.80083	0.5	58.8235	0.0855	0.0453	141.251	485.093	1.41251	4.85093
0.8	55.5556	0.1241	0.0031	274.192	767.169	2.74192	7.67169	0.4	66.6667	0.0833	0.0601	144.336	450.96	1.44336	4.5096
0.5	58.8235	0.1088	0.017	246.166	817.302	2.46166	8.17302	1	71.4286	0.0623	0.1082	68.8386	306.247	0.688386	3.06247
0.4	66.6667	0.1118	0.012	253.635	792.277	2.53634	7.92277	0.25	76.9231	0.0978	0.1478	140.708	432.085	1.40708	4.32085
1	71.4286	0.1015	0.0154	230.132	668.946	2.30132	6.68946	0.5	76.9231	0.084	0.0492	142.709	450.017	1.42709	4.50017
0.25	76.9231	0.1299	0.0244	277.724	820.757	2.77724	8.20757	0.4	83.3333	0.0897	0.0543	148.196	436.459	1.48196	4.36459
0.5	76.9231	0.1098	0.0127	250.592	783.714	2.50592	7.83714	0.25	90.9091	0.0933	0.1293	150.423	457.389	1.50423	4.57389
0.8	76.9231	0.1234	0.0039	271.981	759.36	2.71981	7.5936	0.4	100	0.085	0.0583	146.871	351.668	1.46871	3.51668
0.4	83.3333	0.1129	0.0125	257.731	810.701	2.57731	8.10701	1	100	0.062	0.0978	79.8325	318.543	0.798325	3.18543
0.25	90.9091	0.1342	0.018	280.997	791.283	2.80997	7.91283	0.25	111.111	0.0958	0.0905	142.188	384.536	1.42188	3.84536
0.4	100	0.1133	0.0091	257.716	644.253	2.57716	6.44253	0.25	142.857	0.0922	0.1013	145.93	448.089	1.4593	4.48089
0.5	100	0.1068	0.0165	242.197	618.973	2.42197	6.18973	0.4	142.857	0.0857	0.0329	146.155	364.479	1.46155	3.64479
0.8	100	0.1232	0.0022	273.283	632.457	2.73283	6.32457	1	142.857	0.0605	0.0805	79.3977	327.643	0.793977	3.27643
1	100	0.0987	0.0197	226.98	590.838	2.2698	5.90838	0.8	35.7143	0.0827	0.0633	114.76	430.537	1.1476	4.30537
0.25	111.111	0.1365	0.0142	289.888	773.276	2.89888	7.73276	0.8	55.5556	0.0815	0.0592	124.324	469.19	1.24324	4.6919
0.25	142.857	0.1211	0.0088	260.628	697.588	2.60628	6.97588	0.8	76.9231	0.0808	0.0537	122.849	456.998	1.22849	4.56998
0.4	142.857	0.1074	0.0115	248.991	662.532	2.48991	6.62532	0.5	100	0.0868	0.0552	120.432	328.781	1.20432	3.28781
0.5	142.857	0.1048	0.0139	237.528	642.688	2.37528	6.42688	0.8	100	0.0794	0.0447	114.79	319.581	1.1479	3.19581
0.8	142.857	0.1197	0.002	266.817	651.123	2.66817	6.51123	0.5	142.857	0.0872	0.0255	130.522	368.95	1.30522	3.6895
1	142.857	0.0951	0.0166	220.04	604.515	2.2004	6.04515	0.8	142.857	0.0787	0.0388	124.176	381.683	1.24176	3.81683
	spa vs hemo	-0.595461	-0.398691	-0.567863	-0.353159				spa vs hemo	-0.797048	-0.248347	-0.836017	-0.391624
	temp vs hemo	-0.297686	-0.309331	-0.0396276	-0.813917				temp vs hemo	-0.209111	-0.393812	-0.0374299	-0.660744
		0.116993	0.0162567	254.806	761.7					0.0850267	0.08495	126.044	422.225
		0.0132976	0.0151639	18.4045	95.9451					0.0168726	0.0492249	24.6402	63.0361
		-0.686085	-0.422092	-0.644364	-0.369048					-1.09046	-0.25365	-1.2078	-0.413717
		-0.306978	-0.319805	-0.0396483	-1.13852					-0.212241	-0.416304	-0.0374474	-0.794134
	spa vs hemo	-0.710541	-0.325576	-0.728761	-0.372551
	temp vs hemo	-0.253931	-0.352289	-0.0385288	-0.747087
BELOW SORTED FOR SPATIAL RESOLUTIOB
0.2	24.3902	0.1512	0.0832	262.668	907.339			0.2	24.3902	0.1437	0.2704	125.33	511.115
0.25	19.6078	0.1409	0.0451	266.955	906.08			0.25	19.6078	0.1232	0.1714	147.842	497.837
0.25	76.9231	0.1299	0.0244	277.724	820.757			0.25	76.9231	0.0978	0.1478	140.708	432.085
0.25	90.9091	0.1342	0.018	280.997	791.283			0.25	90.9091	0.0933	0.1293	150.423	457.389
0.25	111.111	0.1365	0.0142	289.888	773.276			0.25	111.111	0.0958	0.0905	142.188	384.536
0.25	142.857	0.1211	0.0088	260.628	697.588			0.25	142.857	0.0922	0.1013	145.93	448.089
0.4	12.3457	0.1234	0.0207	255.49	879.851			0.4	12.3457	0.0941	0.109	138.678	491.113
0.4	43.4783	0.1149	0.0195	257.238	833.259			0.4	43.4783	0.0854	0.0781	145.783	473.963
0.4	66.6667	0.1118	0.012	253.635	792.277			0.4	66.6667	0.0833	0.0601	144.336	450.96
0.4	83.3333	0.1129	0.0125	257.731	810.701			0.4	83.3333	0.0897	0.0543	148.196	436.459
0.4	100	0.1133	0.0091	257.716	644.253			0.4	100	0.085	0.0583	146.871	351.668
0.4	142.857	0.1074	0.0115	248.991	662.532			0.4	142.857	0.0857	0.0329	146.155	364.479
0.5	11.1111	0.1306	0.0077	279.387	900.932			0.5	11.1111	0.0882	0.0593	149.367	491.663
0.5	38.4615	0.1094	0.0183	246.03	820.843			0.5	38.4615	0.083	0.0597	133.224	447.685
0.5	58.8235	0.1088	0.017	246.166	817.302			0.5	58.8235	0.0855	0.0453	141.251	485.093
0.5	76.9231	0.1098	0.0127	250.592	783.714			0.5	76.9231	0.084	0.0492	142.709	450.017
0.5	100	0.1068	0.0165	242.197	618.973			0.5	100	0.0868	0.0552	120.432	328.781
0.5	142.857	0.1048	0.0139	237.528	642.688			0.5	142.857	0.0872	0.0255	130.522	368.95
0.8	9.434	0.1141	0.0159	240.472	832.332			0.8	9.434	0.0779	0.0854	135.974	509.909
0.8	35.7143	0.1248	0.0036	272.794	848.827			0.8	35.7143	0.0827	0.0633	114.76	430.537
0.8	55.5556	0.1241	0.0031	274.192	767.169			0.8	55.5556	0.0815	0.0592	124.324	469.19
0.8	76.9231	0.1234	0.0039	271.981	759.36			0.8	76.9231	0.0808	0.0537	122.849	456.998
0.8	100	0.1232	0.0022	273.283	632.457			0.8	100	0.0794	0.0447	114.79	319.581
0.8	142.857	0.1197	0.002	266.817	651.123			0.8	142.857	0.0787	0.0388	124.176	381.683
1	9.0909	0.1132	0.0067	233.933	783.83			1	9.0909	0.0727	0.1005	114.958	445.141
1	35.7143	0.103	0.0177	231.633	827.861			1	35.7143	0.0641	0.1087	73.1324	379.156
1	52.6316	0.1013	0.0158	230.351	780.083			1	52.6316	0.0643	0.1101	88.3405	450.239
1	71.4286	0.1015	0.0154	230.132	668.946			1	71.4286	0.0623	0.1082	68.8386	306.247
1	100	0.0987	0.0197	226.98	590.838			1	100	0.062	0.0978	79.8325	318.543
1	142.857	0.0951	0.0166	220.04	604.515			1	142.857	0.0605	0.0805	79.3977	327.643
	spa vs hemo	-0.305066	-0.398691	-0.567863	-0.353159				spa vs hemo	-0.797048	-0.248347	-0.836017	-0.391624
	temp vs hemo	-0.338376	-0.309331	-0.0396276	-0.813917				temp vs hemo	-0.209111	-0.393812	-0.0374299	-0.660744
		0.116993	0.0162567	254.806	761.7					0.0850267	0.08495	126.044	422.225
		0.0132976	0.0151639	18.4045	95.9451					0.0168726	0.0492249	24.6402	63.0361
